# Supplementary material for: Evaluating Generative AI’s Ability to Identify Cancer Subtypes in Publicly Available Structured Genetic Datasets
Source: J Pers Med. 2024 Sep 25;14(10):1022. doi: 10.3390/jpm14101022 (PMC11508243; doi:10.3390/jpm14101022)
Supplement: Supplementary file 1 [file jpm-14-01022-s001.zip]

Archive with 1 entries (1 files):
- jpm-3168922-supplementary.pdf
